# Supplementary material for: Phase IB Study of Oral Selinexor in Combination with Rituximab and Platinum Chemotherapy in Patients with Relapsed/Refractory B-Cell Lymphoma—Final Analysis
Source: Cancers (Basel). 2024 Jul 26;16(15):2672. doi: 10.3390/cancers16152672 (PMC11311764; doi:10.3390/cancers16152672)
Supplement: Supplementary file 1 [file cancers-16-02672-s001.zip]

Archive with 1 entries (1 files):
- cancers-3116742-supplementary.pdf
